# Supplementary material for: Microarray analysis identification of key pathways and interaction network of differential gene expressions during osteogenic differentiation
Source: Hum Genomics. 2020 Nov 25;14:43. doi: 10.1186/s40246-020-00293-1 (PMC7687700; doi:10.1186/s40246-020-00293-1)
Supplement: Supplementary file 2 — Additional file 2:. Supplementary Table 1. Biological process (BP) and KEGG enrichment analyses of the differentially expressed genes in the Modules. (XLS 42 kb) [file 40246_2020_293_MOESM2_ESM.xls]

## Sheet: New XLS Worksheet
Additional file 2: Supplementary Table 1. Biological process (BP) and KEGG enrichment analyses of the differentially expressed genes in the Modules.
Biological process (BP) enrichment analyses of the differentially expressed genes in the Modules.
Day	Module	Category	Term	Count	%	P-value	Genes	List Total	Pop Hits	Pop Total	Fold Enrichment	Bonferroni	Benjamini	FDR
8	1	GOTERM_BP_DIRECT	GO:0006270~DNA replication initiation	8	0.0472785	3.67435e-11	CDC45, MCM7, MCM2, MCM3, MCM10, MCM4, MCM5, MCM6	80	21	12321	58.6714	1.09496e-08	1.09496e-08	4.90503e-08
8	1	GOTERM_BP_DIRECT	GO:0007018~microtubule-based movement	9	0.0531883	5.08527e-09	KIF14, KIF23, KIF2C, KIFC1, KIF4A, KIF11, KIF15, KIF20B, KIF20A	80	62	12321	22.3567	1.51541e-06	7.57706e-07	6.78853e-06
8	2	GOTERM_BP_DIRECT	GO:0000398~mRNA splicing, via spliceosome	12	0.147511	7.60526e-17	SNRPA1, DDX46, U2AF2, TRA2B, SNRPB2, HNRNPA2B1, LSM5, SNRPB, LSM3, SNRPF, BUD31, SNRPG	37	73	12321	54.7397	1.35447e-14	1.35447e-14	1.33227e-13
8	3	GOTERM_BP_DIRECT	GO:0006364~rRNA processing	7	0.065901	1.38521e-08	NOL6, EBNA1BP2, DDX56, RRP7A, BOP1, IMP4, MRTO4	54	39	12321	40.953	1.88388e-06	1.88388e-06	1.6261e-05
8	4	GOTERM_BP_DIRECT	GO:0043410~positive regulation of MAPK cascade	6	0.0367354	1.24161e-05	LEP, IL6, IGF2, CDH2, IGFBP3, CTNNB1	80	53	13824	19.5623	0.0111123	0.00186069	0.0193518
8	4	GOTERM_BP_DIRECT	GO:0001525~angiogenesis	7	0.042858	0.000115418	LEP, CTGF, LEPR, VEGFA, SERPINE1, ANGPT1, MFGE8	80	134	13824	9.02687	0.0986683	0.0129013	0.179756
8	4	GOTERM_BP_DIRECT	GO:0001649~osteoblast differentiation	6	0.0367354	0.000152996	AKT1, TNC, SNAI2, IGFBP3, IGFBP5, TWIST1	80	89	13824	11.6494	0.128646	0.0124408	0.238216
8	5	GOTERM_BP_DIRECT	GO:0007223~Wnt signaling pathway, calcium modulating pathway	2	0.0456413	0.00530525	WNT5A, FZD4	22	3	11855	359.242	0.810803	0.565032	6.90434
8	7	GOTERM_BP_DIRECT	GO:0043123~positive regulation of I-kappaB kinase/NF-kappaB signaling	7	0.0393967	0.000430403	CFLAR, SLC44A2, LTBR, GJA1, LPAR1, EEF1D, F2R	107	127	13824	7.12105	0.257627	0.138389	0.646118
8	7	GOTERM_BP_DIRECT	GO:0043410~positive regulation of MAPK cascade	4	0.0225124	0.0077747	LTBR, ADRA1B, LPAR1, F2R	107	53	13824	9.75066	0.995488	0.387992	11.0881
8	9	GOTERM_BP_DIRECT	GO:0007204~positive regulation of cytosolic calcium ion concentration	3	0.0298805	0.0253764	PDGFRA, CD24, ABL1	61	57	13824	11.9275	0.999995	0.911651	30.7293
8	9	GOTERM_BP_DIRECT	GO:0071222~cellular response to lipopolysaccharide	3	0.0298805	0.0370504	XBP1, ABCA1, ABL1	61	70	13824	9.71241	1	0.892202	41.6826
12	1	GOTERM_BP_DIRECT	GO:0006270~DNA replication initiation	8	0.0432924	6.76338e-11	CDC45, MCM7, MCM2, MCM3, MCM10, MCM4, MCM5, MCM6	87	21	12321	53.9507	2.15075e-08	2.15075e-08	9.11819e-08
12	4	GOTERM_BP_DIRECT	GO:0051301~cell division	4	0.142602	0.000330667	CLASP1, MAPRE1, BUB3, NUDC	14	150	13824	26.3314	0.0277199	0.0277199	0.355183
12	5	GOTERM_BP_DIRECT	GO:0046604~positive regulation of mitotic centrosome separation	2	0.0136027	0.00995808	RANBP1	70	2	13824	197.486	0.971642	0.509617	12.8224
12	6	GOTERM_BP_DIRECT	GO:0043410~positive regulation of MAPK cascade	6	0.0312679	5.16349e-05	IL6, ADRA1B, IGF2, CDH2, LPAR1, F2R	107	53	13824	14.626	0.0446203	0.0446203	0.0802689
12	6	GOTERM_BP_DIRECT	GO:0070374~positive regulation of ERK1 and ERK2 cascade	7	0.0364792	0.000487419	HRAS, C5AR1, CTGF, JUN, TLR4, GPER1, F2R	107	130	13824	6.95672	0.35013	0.102144	0.755319
12	6	GOTERM_BP_DIRECT	GO:0031663~lipopolysaccharide-mediated signaling pathway	4	0.0208453	0.00124866	AKT1, IL18, NFKBIA, TLR4	107	28	13824	18.4566	0.668626	0.115491	1.92429
12	8	GOTERM_BP_DIRECT	GO:0006260~DNA replication	48	1.48653	1.85311e-79	SSB	48	102	3706	36.3333	5.55934e-79	5.55934e-79	5.83345e-77
25	1	GOTERM_BP_DIRECT	GO:0006270~DNA replication initiation	8	0.041645	9.36688e-11	CDC45, MCM7, MCM2, MCM3, MCM10, MCM4, MCM5, MCM6	91	21	12321	51.5793	3.0255e-08	3.0255e-08	1.26579e-07
25	1	GOTERM_BP_DIRECT	GO:0007018~microtubule-based movement	10	0.0520562	5.81634e-10	KIF14, KIF23, KIF2C, KIFC1, KIF4A, KIF11, KIF15, KIF20B, CENPE, KIF20A	91	62	12321	21.838	1.87868e-07	9.39339e-08	7.85989e-07
25	2	GOTERM_BP_DIRECT	GO:0000398~mRNA splicing, via spliceosome	13	0.208869	9.28871e-20	BUD31, LSM5, LSM3, LSM7, SNRNP70, U2AF2, TRA2B, HNRNPA2B1, SNRPG, SNRPA1, SNRPB2, SNRPF, SNRPB	32	73	12321	68.5672	6.13055e-18	6.13055e-18	5.759e-18
25	4	GOTERM_BP_DIRECT	GO:0006955~immune response	6	0.0336474	0.0143291	LTBR, TNFSF12, CTSH, FTH1, B2M	93	215	13824	4.14824	0.999913	0.737121	19.3786
25	4	GOTERM_BP_DIRECT	GO:0007155~cell adhesion	5	0.0280395	0.0282783	TNFAIP6, IGFBP7, TNC, MFGE8, CTNNB1	93	173	13824	4.2961	1	0.787547	34.8273
25	4	GOTERM_BP_DIRECT	GO:0043410~positive regulation of MAPK cascade	3	0.0168237	0.0484948	LTBR, CDH2, CTNNB1	93	53	13824	8.41388	1	0.883221	52.3797
25	6	GOTERM_BP_DIRECT	GO:0070374~positive regulation of ERK1 and ERK2 cascade	7	0.040397	0.000487419	CD44, PDGFRB, TLR4, ABL1, FGF2, F2R, MIF	107	130	13824	6.95672	0.358003	0.0848199	0.758038
25	6	GOTERM_BP_DIRECT	GO:0007204~positive regulation of cytosolic calcium ion concentration	5	0.028855	0.000944075	PTGER1, ADRA1B, ABL1, PTGFR, F2R	107	57	13824	11.333	0.576232	0.0909877	1.46335
25	6	GOTERM_BP_DIRECT	GO:0045766~positive regulation of angiogenesis	5	0.028855	0.00410891	VEGFB, VEGFC, VEGFA, TGFBR2, FGF2	107	85	13824	7.59978	0.97631	0.163245	6.22408
25	6	GOTERM_BP_DIRECT	GO:0001649~osteoblast differentiation	5	0.028855	0.00484075	IARS, FASN, H3F3B, COL1A1, TWIST1	107	89	13824	7.25822	0.987856	0.167888	7.29387
25	7	GOTERM_BP_DIRECT	GO:0043410~positive regulation of MAPK cascade	3	0.0211268	0.0376821	LEP, IGF2, LPAR1	81	53	13824	9.66038	1	0.722771	43.7647
25	7	GOTERM_BP_DIRECT	GO:0070374~positive regulation of ERK1 and ERK2 cascade	4	0.028169	0.0395451	ACKR3, ANGPT1, GPER1, CCL5	81	130	13824	5.25128	1	0.722922	45.3742
25	9	GOTERM_BP_DIRECT	GO:0090263~positive regulation of canonical Wnt signaling pathway	3	0.0343958	0.0186023	RSPO1, SFRP1, RSPO3	48	55	12321	14.0011	0.999978	0.883299	24.0819
25	9	GOTERM_BP_DIRECT	GO:2000052~positive regulation of non-canonical Wnt signaling pathway	2	0.0229305	0.0189312	SFRP1, RSPO3	48	5	12321	102.675	0.999982	0.838311	24.4544
25	9	GOTERM_BP_DIRECT	GO:0048009~insulin-like growth factor receptor signaling pathway	2	0.0229305	0.0301211	AKT1, IRS1	48	8	12321	64.1719	1	0.826123	36.1573
25	11	GOTERM_BP_DIRECT	GO:0033627~cell adhesion mediated by integrin	2	0.0756716	0.0103712	ITGAV, ITGA11	13	12	13824	177.231	0.512931	0.302096	10.1991
25	11	GOTERM_BP_DIRECT	GO:0060349~bone morphogenesis	2	0.0756716	0.0197914	HAS2, CHSY1	13	23	13824	92.4682	0.748245	0.368569	18.6386
KEGG enrichment analyses of the differentially expressed genes in the Modules.
Day	Module	Category	Term	Count	%	P-value	Genes	List Total	Pop Hits	Pop Total	Fold Enrichment	Bonferroni	Benjamini	FDR
8	1	KEGG_PATHWAY	cfa04110:Cell cycle	18	0.106377	3.102e-20	CDK1, PKMYT1, TTK, CDC20, PTTG1, MCM2, MCM3, MCM4, MCM5, MCM6, CDC45, CCNB2, MCM7, MAD2L1, PLK1, BUB1, PCNA, CCNA2	40	123	6750	24.6951	9.61619e-19	9.61619e-19	2.66488e-17
8	1	KEGG_PATHWAY	cfa03030:DNA replication	12	0.0709178	2.7548e-17	PRIM1, RFC3, RFC4, MCM7, POLE2, PCNA, MCM2, MCM3, MCM4, MCM5, FEN1, MCM6	40	36	6750	56.25	8.53989e-16	4.26995e-16	2.36661e-14
8	2	KEGG_PATHWAY	cfa03040:Spliceosome	25	0.307314	6.70764e-35	TRA2B, U2AF2, SNRPB2, BUD31, SF3B4, HNRNPM, DDX46, HNRNPK, PRPF8, LSM5, LSM4, LSM3, SNRPA1, ALYREF, RBMX, SRSF3, SRSF2, SRSF6, SRSF9, SNRPB, SNRPA, SNRPC, SNRPF, PUF60, SNRPG	35	129	6750	37.3754	1.94522e-33	1.94522e-33	5.66355e-32
8	4	KEGG_PATHWAY	bta04668:TNF signaling pathway	8	0.0489806	3.20262e-05	VCAM1, AKT1, FOS, IL6, CEBPB, PTGS2, EDN1, NFKBIA	65	108	7550	8.60399	0.00488811	0.00488811	0.0383689
8	4	KEGG_PATHWAY	bta04620:Toll-like receptor signaling pathway	6	0.0367354	0.00188063	AKT1, FOS, IL6, NFKBIA, STAT1	65	105	7550	6.63736	0.250244	0.040309	2.23035
8	4	KEGG_PATHWAY	bta04151:PI3K-Akt signaling pathway	10	0.0612257	0.00242279	AKT1, YWHAG, IL6, TNC, VEGFA, PDGFRB, ANGPT1, THBS1, NGF	65	347	7550	3.34737	0.31005	0.0453323	2.8648
8	4	KEGG_PATHWAY	bta04380:Osteoclast differentiation	6	0.0367354	0.00539029	AKT1, FOS, IL6, PPARG, NFKBIA, STAT1	65	134	7550	5.20092	0.562617	0.0793677	6.27116
8	4	KEGG_PATHWAY	bta04064:NF-kappa B signaling pathway	5	0.0306129	0.00723457	VCAM1, PTGS2, NFKBIA, CXCL12, PLAU	65	91	7550	6.38208	0.670742	0.0819054	8.33264
8	4	KEGG_PATHWAY	bta04510:Focal adhesion	6	0.0367354	0.0310232	AKT1, TNC, VEGFA, PDGFRB, THBS1, CTNNB1	65	208	7550	3.35059	0.991947	0.224134	31.4513
8	7	KEGG_PATHWAY	bta04152:AMPK signaling pathway	6	0.0337686	0.00962052	IRS2, PFKP, FOXO1, FOXO3, IRS1, PIK3R1	83	120	7550	4.54819	0.804802	0.33531	11.1144
8	7	KEGG_PATHWAY	bta04151:PI3K-Akt signaling pathway	10	0.056281	0.0125311	VEGFB, ITGA5, LPAR6, FOXO3, LPAR1, BCL2L1, IRS1, COL11A1, PIK3R1, F2R	83	347	7550	2.62144	0.881297	0.347031	14.2462
8	9	KEGG_PATHWAY	bta04370:VEGF signaling pathway	3	0.0298805	0.0423353	MAP2K2, SPHK1, HSPB1	43	59	7550	8.92787	0.993662	0.636591	38.9996
8	11	KEGG_PATHWAY	gga04510:Focal adhesion	5	0.0769349	0.0148898	ITGB5, ITGA3, FLNC, FLNB, PARVB	24	184	4324	4.89583	0.490885	0.0919357	13.1582
12	1	KEGG_PATHWAY	cfa04110:Cell cycle	18	0.0974079	8.92722e-20	CDK1, TTK, CDC20, PTTG1, MCM2, MCM3, MCM4, MCM5, CDK2, MCM6, CCNB1, CDC45, CCNB2, MCM7, MAD2L1, PLK1, BUB1, CCNA2	42	123	6750	23.5192	3.12453e-18	3.12453e-18	7.90739e-17
12	6	KEGG_PATHWAY	bta04151:PI3K-Akt signaling pathway	15	0.0781698	4.19579e-05	AKT1, VEGFB, HRAS, IL6, LPAR6, VEGFA, KITLG, TLR4, LPAR1, COL11A1, COL5A1, PIK3R1, COL4A5, F2R	89	347	7550	3.66707	0.00735754	0.00245855	0.0514754
12	6	KEGG_PATHWAY	bta04620:Toll-like receptor signaling pathway	7	0.0364792	0.00135063	AKT1, IL6, JUN, NFKBIA, TLR4, PIK3R1	89	105	7550	5.65543	0.211696	0.0213925	1.64483
12	6	KEGG_PATHWAY	bta04510:Focal adhesion	9	0.0469019	0.0028181	VEGFB, AKT1, HRAS, JUN, VEGFA, COL11A1, PIK3R1, COL5A1, COL4A5	89	208	7550	3.67059	0.391456	0.0348556	3.40377
12	6	KEGG_PATHWAY	bta04370:VEGF signaling pathway	4	0.0208453	0.0311386	AKT1, HRAS, VEGFA, PIK3R1	89	59	7550	5.75129	0.99618	0.151047	32.1713
12	7	KEGG_PATHWAY	ptr04152:AMPK signaling pathway	8	0.0563063	4.98302e-05	SREBF1, LEP, IRS2, PFKFB3, PPARG, ACACA, FOXO1, IRS1	58	120	6946	7.98391	0.00715004	0.00715004	0.0590691
12	7	KEGG_PATHWAY	ptr04010:MAPK signaling pathway	8	0.0563063	0.00475631	BDNF, MAP3K5, FGF7, TGFBR2, PDGFRA, PDGFRB, GADD45A, NGF	58	257	6946	3.72789	0.496686	0.0934213	5.49632
12	7	KEGG_PATHWAY	ptr04380:Osteoclast differentiation	6	0.0422297	0.00479763	TNFRSF11B, CTSK, PPARG, TGFBR2, STAT1, STAT2	58	135	6946	5.32261	0.499687	0.0829242	5.54284
12	7	KEGG_PATHWAY	ptr04151:PI3K-Akt signaling pathway	9	0.0633446	0.00624729	HSP90AB1, VEGFC, FGF7, PDGFRA, YWHAQ, PDGFRB, ANGPT1, IRS1, NGF	58	341	6946	3.16078	0.594417	0.0954069	7.16145
25	1	KEGG_PATHWAY	cfa04110:Cell cycle	20	0.104112	2.02012e-22	CDK1, PKMYT1, TTK, CDC20, PTTG1, MCM2, MCM3, MCM4, CDK2, MCM5, MCM6, CCNB1, CDC45, CCNB2, MCM7, MAD2L1, PLK1, BUB1, PCNA, CCNA2	45	123	6750	24.3902	7.27244e-21	7.27244e-21	1.8018e-19
25	1	KEGG_PATHWAY	cfa03030:DNA replication	12	0.0624675	1.23724e-16	PRIM1, RFC3, RFC4, MCM7, POLE2, PCNA, MCM2, MCM3, MCM4, MCM5, FEN1, MCM6	45	36	6750	50	3.9968e-15	1.9984e-15	9.99201e-14
25	4	KEGG_PATHWAY	bta04310:Wnt signaling pathway	6	0.0336474	0.00631721	WNT5A, CSNK1E, GSK3B, AXIN2, FZD4, CTNNB1	66	137	7550	5.00995	0.492412	0.0812678	6.87565
25	6	KEGG_PATHWAY	bta04151:PI3K-Akt signaling pathway	15	0.0865651	0.000156649	HSP90AB1, IL6, KITLG, TLR4, VEGFB, VEGFC, LPAR6, VEGFA, PDGFRB, COL1A1, FGF2, THBS2, NGF, F2R	100	347	7550	3.26369	0.0256706	0.00648037	0.190175
25	6	KEGG_PATHWAY	bta04152:AMPK signaling pathway	7	0.040397	0.0047915	SREBF1, IRS2, PFKFB3, SCD, FASN, FOXO1, PPARGC1A	100	120	7550	4.40417	0.549457	0.147396	5.66901
25	6	KEGG_PATHWAY	bta04620:Toll-like receptor signaling pathway	6	0.034626	0.0120457	IRAK1, CTSK, IL6, TLR4, STAT1	100	105	7550	4.31429	0.866242	0.24978	13.6925
25	9	KEGG_PATHWAY	cfa04151:PI3K-Akt signaling pathway	8	0.0917221	0.0023989	AKT1, YWHAZ, HRAS, CCND2, PDGFRA, FOXO3, IRS1, IFNAR1	39	337	6750	4.10865	0.266428	0.0600851	2.7545
25	9	KEGG_PATHWAY	cfa04668:TNF signaling pathway	5	0.0573263	0.00253405	AKT1, CFLAR, MAP3K5, BCL3, TNFAIP3	39	103	6750	8.40179	0.279138	0.0530901	2.9076
25	9	KEGG_PATHWAY	cfa04110:Cell cycle	5	0.0573263	0.00480194	YWHAZ, HDAC2, CCND2, CDKN2C, GADD45A	39	123	6750	7.03565	0.462562	0.0848855	5.44406
25	9	KEGG_PATHWAY	cfa04152:AMPK signaling pathway	4	0.045861	0.0307	AKT1, LEPR, FOXO3, IRS1	39	122	6750	5.67465	0.98209	0.222287	30.415
25	9	KEGG_PATHWAY	cfa04310:Wnt signaling pathway	4	0.045861	0.0367865	SFRP1, CCND2, FOSL1, PORCN	39	131	6750	5.28479	0.992053	0.214745	35.3301
25	11	KEGG_PATHWAY	bta04510:Focal adhesion	5	0.189179	0.000103175	ITGAV, COMP, ITGA11, FLNC, FLNB	11	208	7550	16.4991	0.00185552	0.000928193	0.0760278
25	11	KEGG_PATHWAY	bta04512:ECM-receptor interaction	3	0.113507	0.00556275	ITGAV, COMP, ITGA11	11	87	7550	23.6677	0.0955327	0.0329158	4.02849
